# Supplementary material for: Immobilization of Trypsin and Lysozyme in Halloysite Nanotubes for Producing Chitosan Coatings with Antibacterial Properties
Source: Polymers (Basel). 2025 Dec 2;17(23):3212. doi: 10.3390/polym17233212 (PMC12694494; doi:10.3390/polym17233212)
Supplement: Supplementary file 1 [file polymers-17-03212-s001.zip]

Archive with 1 entries (1 files):
- polymers-3947336-supplementary.pdf
